# Supplementary material for: A Novel In Planta Enrichment Method Employing Fusarium graminearum-Infected Wheat Spikes to Select for Competitive Biocontrol Bacteria
Source: Toxins (Basel). 2022 Mar 17;14(3):222. doi: 10.3390/toxins14030222 (PMC8954829; doi:10.3390/toxins14030222)
Supplement: Supplementary file 1 [file toxins-14-00222-s001.zip]

Archive with 1 entries (1 files):
- toxins-1600814-supplementary.pdf
